# Supplementary material for: Improved synapsis dynamics accompany meiotic stability in Arabidopsis arenosa autotetraploids
Source: Proc Natl Acad Sci U S A. 2025 May 7;122(19):e2420115122. doi: 10.1073/pnas.2420115122 (PMC12088413; doi:10.1073/pnas.2420115122)
Supplement: Supplementary file 2 — Dataset S01 (XLSX) [file pnas.2420115122.sd01.xlsx]

## Sheet: Sheet1
S1	Multivalent and univalent count in Metaphase I spreads. Each entry (row) shows the information for a different scored metaphase I cell
		Genotype: indicates which genotype or population the analyzed plant belongs
		Plant: the ID of the plant analyzed
		Univalents: univalent count for each cell
		Multivalents: multivalent count for each cell
		Trivalents: trivalent count for each cell
		Scorability: indicates the "scorability class" asigned to each cell based on the quality of the spread and the confidence level with the scoring as explained in the methods. A class is the highest score whereas E class is the lowest.
genotype	plant	univalents	quadrivalents	trivalents	scorability
EST	T2-10	0	0	0	B
EST	T1-20	0	1	0	C
EST	T1-20	0	0	0	B
NEO	N3-13	1	4	0	A
EST	T1-20	0	1	0	B
EST	T1-23	0	3	0	C
EST	T1-5	0	0	0	C
EST	T1-20	0	0	0	C
NEO	cSN-10-1	1	2	0	D
NEO	N3-4-15-2partS	1	6	1	A
EST	T1-20	0	2	0	C
EST	T1-23	0	0	0	B
EST	T1-5	0	0	0	D
NEO	N3-13	1	4	1	A
HYB	H4-10	0	0	0	B
EST	T1-23	0	0	0	B
NEO	cSN-10-1	1	4	1	C
NEO	cSN-10-1	2	1	0	C
EST	T1-20	0	0	0	C
EST	T2-10	0	0	0	C
NEO	N2-9	0	0	0	C
EST	T1-20	0	0	0	C
NEO	N3-4-15-2partS	0	3	0	A
EST	T2-10	0	0	0	A
NEO	cSN-10-1	0	1	0	C
EST	T1-20	0	0	0	A
NEO	N3-4-15-2partS	0	2	0	A
EST	T1-20	0	0	0	C
NEO	N3-4-15-2partS	1	2	1	A
HYB	H4-9_Slide5	0	0	0	E
EST	T1-23	0	0	0	B
EST	T2-10	0	0	0	C
HYB	H4-9_Slide5	0	1	0	D
EST	T1-23	0	0	0	C
HYB	H4-10	0	2	0	A
NEO	N2-6	0	0	0	E
NEO	cSN-10-1	1	3	1	D
NEO	cSN-10-1	1	4	0	C
EST	T1-5	0	0	0	E
HYB	F3-1	0	2	0	D
NEO	N2-5	1	0	0	C
EST	T1-20	0	4	0	A
NEO	N3-4-15-2partS	1	2	0	B
NEO	N1-5	1	2	0	A
NEO	N2-5	1	4	1	A
EST	T1-5	0	0	0	E
EST	T2-3	0	1	0	D
NEO	N3-4-15-2partS	0	1	0	C
NEO	N3-4-15-2partS	0	1	0	D
NEO	N2-9	0	3	0	B
HYB	F1-2-3	1	3	1	C
NEO	N3-4-15-2partS	1	0	1	B
EST	T1-20	1	3	1	C
EST	T1-5	1	0	1	B
NEO	N2-9	0	0	0	C
NEO	cSN-10-1	0	5	0	C
NEO	N3-4-15-2partS	6	0	0	B
NEO	cSN-10-1	2	4	1	C
NEO	N2-2	2	3	0	C
HYB	H4-9_Slide5	1	3	1	B
EST	T1-20	0	6	0	C
EST	T1-20	0	0	0	B
HYB	H4-10	0	0	0	B
HYB	F2-3-3	1	3	1	B
EST	T1-20	0	0	0	E
NEO	N3-13	0	0	0	C
NEO	N3-4-15-2partS	0	1	0	D
HYB	H4-9_Slide5	0	2	0	C
NEO	N2-6	0	1	0	D
HYB	F2-3-3	1	3	1	C
NEO	N3-13	0	1	0	C
HYB	H4-9_Slide5	1	4	1	B
EST	T1-5	0	0	1	E
EST	T1-23	0	0	0	E
EST	T1-23	0	0	0	C
NEO	N3-13	0	1	0	E
EST	T2-1	0	4	0	B
NEO	N3-4-15-2partS	1	0	0	C
EST	T1-20	0	1	0	E
NEO	N2-5	1	0	1	C
NEO	N2-2	0	4	0	C
NEO	cSN-10-1	0	0	0	D
EST	T2-10	1	0	1	A
NEO	N3-13	0	2	0	B
NEO	N3-4-15-2partS	0	2	0	A
EST	T1-23	0	3	0	B
EST	T1-23	0	0	0	B
HYB	F2-3-3	1	1	1	B
EST	T1-20	0	0	0	C
EST	T1-20	0	0	0	B
EST	T1-23	0	1	0	C
EST	T2-10	0	1	0	A
NEO	N3-13	3	1	1	B
EST	T1-20	0	0	0	C
NEO	N2-1	5	2	1	B
NEO	cSN-10-1	1	2	0	D
HYB	H4-9_Slide5	0	3	1	D
EST	T2-1	0	2	0	D
NEO	N2-9	1	2	1	C
NEO	cSN-10-1	1	5	1	C
NEO	N2-5	0	0	0	D
NEO	N2-9	7	0	0	D
EST	T1-20	1	0	1	B
EST	T1-20	1	1	1	A
HYB	H4-9_Slide5	3	0	0	E
NEO	N2-9	0	6	0	B
NEO	N3-4-15-2partS	0	3	0	A
NEO	cSN-10-1	0	3	0	D
NEO	N2-9	5	1	1	C
NEO	N3-13	1	6	1	A
HYB	F2-3-3	1	2	0	E
NEO	N2-9	1	3	1	C
EST	T1-23	1	2	0	C
NEO	N3-13	0	7	0	C
EST	T1-20	3	1	1	B
EST	T2-10	0	2	0	C
HYB	F1-2-3	1	0	0	D
EST	T1-20	1	0	1	D
NEO	cSN-10-1	3	2	2	C
NEO	N2-9	0	0	0	C
EST	T1-20	0	1	0	B
NEO	cSN-10-1	1	0	0	C
EST	T1-20	0	1	0	B
EST	T2-10	0	0	0	B
HYB	F1-2-3	2	1	0	D
EST	T1-5	0	0	0	C
NEO	N2-1	0	1	0	C
NEO	N3-13	0	1	0	E
NEO	N3-13	2	4	1	A
EST	T1-23	0	1	0	B
NEO	N3-13	1	4	1	A
NEO	N2-9	0	8	0	C
NEO	N3-4-15-2partS	1	2	0	D
HYB	H4-10	0	3	0	C
EST	T1-5	0	0	0	D
EST	T2-10	0	0	0	B
HYB	H4-9_Slide5	0	2	0	C
NEO	N3-4-15-2partS	2	3	0	A
HYB	F3-1	0	2	0	D
EST	T1-20	0	2	0	B
NEO	N2-9	1	4	1	B
EST	T1-20	0	2	0	C
EST	T1-20	0	0	0	B
NEO	cSN-10-1	4	2	1	C
EST	T1-20	0	0	0	C
HYB	F3-1	0	0	0	B
EST	T1-5	2	2	0	D
EST	T1-5	0	1	0	C
EST	T1-5	0	1	0	C
NEO	N2-9	1	4	1	C
NEO	cSN-10-1	4	0	0	D
EST	T1-23	0	0	0	B
NEO	N3-13	1	4	1	A
NEO	cSN-10-1	1	1	0	C
NEO	cSN-10-1	0	2	0	C
EST	T1-20	0	0	0	B
HYB	H4-9_Slide5	0	0	0	E
NEO	cSN-10-1	1	3	1	C
EST	T1-23	0	1	0	B
NEO	cSN-10-1	0	1	0	C
NEO	cSN-10-1	1	2	0	C
NEO	cSN-10-1	0	0	0	C
EST	T2-1	0	0	0	C
HYB	F2-3-3	0	1	0	C
NEO	cSN-10-1	0	1	0	D
EST	T1-20	0	1	0	C
NEO	N2-9	1	2	1	B
NEO	N1-5	2	0	0	B
HYB	H4-9_Slide5	0	2	0	A
EST	T2-10	1	0	0	C
EST	T2-10	0	0	0	B
HYB	H4-9_Slide5	0	1	0	E
NEO	cSN-10-1	0	7	0	C
NEO	N3-13	2	2	0	D
NEO	N2-1	3	1	0	B
EST	T2-10	0	0	0	B
EST	T1-23	1	0	1	B
NEO	N2-9	0	0	0	C
EST	T2-10	0	0	0	B
HYB	H4-9_Slide5	0	2	0	B
EST	T1-23	0	0	0	B
EST	T2-10	0	0	0	B
NEO	cSN-10-1	1	4	0	C
EST	T1-20	1	2	2	B
EST	T1-20	0	0	0	D
NEO	cSN-10-1	1	0	1	C
EST	T1-20	1	1	0	C
NEO	cSN-10-1	0	5	0	B
EST	T1-20	0	0	0	C
EST	T1-20	0	2	0	A
EST	T1-20	0	2	0	B
EST	T2-10	0	0	0	B
EST	T1-20	0	3	0	B
EST	T2-10	0	0	0	B
EST	T1-20	1	1	0	B
HYB	H4-9_Slide5	0	3	0	C
NEO	N3-13	0	4	0	A
EST	T1-20	0	1	1	B
EST	T1-20	0	2	0	A
EST	T1-5	0	2	0	B
NEO	N3-13	0	4	0	A
HYB	F2-3-3	1	0	0	D
EST	T1-20	0	0	0	A
NEO	N3-4-15-2partS	1	2	1	B
EST	T2-10	0	0	0	B
NEO	N2-6	1	0	0	D
NEO	N2-1	4	4	2	B
EST	T1-5	0	0	0	C
HYB	F1-2-3	0	0	0	A
NEO	cSN-10-1	0	2	0	B
HYB	F2-3-3	1	2	0	D
EST	T1-23	0	1	0	B
NEO	N2-9	0	3	0	B
EST	T1-23	0	0	0	C
EST	T1-23	0	0	0	B
EST	T2-10	0	1	0	A
HYB	F2-3-3	0	2	0	C
HYB	F2-3-3	0	3	0	D
NEO	cSN-10-1	0	0	0	E
EST	T1-20	0	0	0	A
EST	T1-23	1	3	0	C
NEO	cSN-10-1	0	0	0	D
NEO	N3-13	2	1	2	A
NEO	N2-9	1	0	0	C
EST	T1-20	0	1	0	B
NEO	cSN-10-1	2	2	1	C
EST	T1-5	0	1	0	D
EST	T2-10	0	1	0	D
EST	T1-20	1	1	1	C
NEO	N3-13	0	2	0	C
NEO	N3-4-15-2partS	0	3	0	A
EST	T1-20	0	2	0	A
EST	T1-20	0	1	0	B
HYB	F3-1	0	2	0	D
EST	T2-1	0	1	0	B
EST	T2-10	0	0	0	B
HYB	F2-3-3	0	0	0	D
NEO	N3-13	0	1	0	A
NEO	cSN-10-1	0	1	0	B
EST	T1-20	0	0	0	D
EST	T1-20	0	0	0	C
NEO	N3-13	0	0	0	C
NEO	cSN-10-1	8	2	1	C
EST	T2-10	0	2	0	B
EST	T1-20	0	1	0	B
NEO	N2-6	0	1	0	E
EST	T2-1	1	0	0	D
EST	T1-20	0	2	0	B
EST	T1-20	0	0	0	C
EST	T1-20	0	1	0	C
HYB	H4-9_Slide5	0	4	0	B
NEO	N3-13	0	1	0	A
NEO	N3-13	0	0	0	A
NEO	N3-13	1	6	1	B
EST	T1-20	0	1	0	B
HYB	F2-3-3	0	1	0	E
HYB	F3-1	0	3	0	C
EST	T1-20	1	2	0	B
EST	T1-20	0	0	0	C
NEO	cSN-10-1	0	1	0	D
HYB	F3-1	0	0	0	C
EST	T1-20	0	2	0	B
HYB	H4-9_Slide5	0	2	0	E
EST	T1-5	0	0	0	D
EST	T1-5	1	0	0	D
EST	T1-23	0	0	0	B
EST	T1-23	0	0	0	B
EST	T2-10	0	0	0	A
NEO	cSN-10-1	3	0	2	C
NEO	cSN-10-1	1	0	0	D
NEO	N2-9	0	1	0	C
NEO	cSN-10-1	0	2	0	C
NEO	cSN-10-1	1	1	1	B
EST	T1-20	0	0	0	B
EST	T2-10	0	0	0	B
NEO	N3-13	2	4	0	A
NEO	cSN-10-1	0	2	0	C
NEO	N2-9	0	1	0	C
NEO	N2-9	0	1	0	B
NEO	N2-6	0	0	0	D
EST	T1-20	1	0	1	B
EST	T1-20	0	1	0	B
NEO	cSN-10-1	0	0	0	B
NEO	N3-13	2	2	2	B
HYB	H4-9_Slide5	0	4	0	D
EST	T1-23	0	0	0	C
EST	T1-20	0	0	0	C
EST	T2-10	0	0	0	B
EST	T2-10	0	1	0	B
EST	T2-10	0	2	0	C
EST	T1-5	0	1	0	C
EST	T1-23	0	0	0	B
EST	T1-23	0	0	0	C
NEO	cSN-10-1	0	2	0	C
NEO	cSN-10-1	2	2	1	D
NEO	cSN-10-1	2	3	0	D
NEO	N3-13	2	5	0	A
EST	T1-23	0	0	0	C
NEO	cSN-10-1	3	1	1	C
NEO	N2-6	0	0	0	C
NEO	N2-9	0	4	0	A
EST	T1-5	0	0	0	B
NEO	N3-4-15-2partS	0	2	0	B
HYB	F1-2-3	0	1	0	D
EST	T1-20	0	3	0	B
EST	T2-10	0	1	0	B
HYB	F1-2-3	0	1	0	A
EST	T1-20	0	2	0	C
NEO	N2-9	0	1	0	A
NEO	N3-13	0	1	0	B
EST	T1-20	0	1	0	B
NEO	cSN-10-1	2	2	1	C
EST	T1-20	0	0	0	C
NEO	N3-13	0	2	0	C
EST	T1-5	0	0	0	D
EST	T1-20	0	2	0	A
NEO	cSN-10-1	0	1	0	C
EST	T1-20	0	3	0	C
NEO	cSN-10-1	0	2	0	D
HYB	H4-10	0	0	0	B
NEO	N2-9	0	0	0	C
NEO	N2-9	0	6	0	B
EST	T2-10	0	2	0	B
EST	T2-1	0	2	0	D
EST	T2-3	0	4	0	A
EST	T2-10	0	2	0	A
EST	T1-20	0	1	0	B
NEO	N3-13	2	2	0	A
HYB	H4-9_Slide5	0	3	0	B
HYB	H4-9_Slide5	0	2	0	C
HYB	F2-3-3	0	3	0	D
EST	T1-5	1	1	1	D
EST	T1-5	1	1	1	D
EST	T1-20	0	1	0	B
HYB	F2-3-3	0	2	0	C
HYB	F3-4-1	0	0	0	C
EST	T1-20	0	2	0	C
EST	T1-20	0	1	0	C
EST	T2-10	0	0	0	C
NEO	N3-13	0	0	0	B
EST	T1-20	0	0	0	B
HYB	F2-3-3	1	0	1	C
HYB	H4-9_Slide5	0	2	0	D
EST	T1-5	1	0	0	C
NEO	cSN-10-1	2	0	0	C
HYB	F2-3-3	2	0	0	C
EST	T1-5	0	0	0	B
NEO	N2-6	0	0	0	D
HYB	F3-1	0	1	0	C
EST	T1-23	0	0	0	B
EST	T1-23	0	1	0	C
NEO	N3-4-15-2partS	0	3	0	C
NEO	cSN-10-1	4	1	0	C
NEO	cSN-10-1	1	1	0	C
EST	T1-20	0	2	0	B
EST	T1-20	0	0	0	B
HYB	F1-2-3	0	0	0	B
HYB	H4-10	0	1	0	A
NEO	N2-6	0	2	0	D
EST	T2-1	0	1	0	E
EST	T2-10	0	0	0	B
HYB	F2-3-3	0	2	0	D
EST	T1-20	0	0	0	D
HYB	F1-2-3	1	1	0	C
NEO	cSN-10-1	0	0	0	D
EST	T1-20	0	0	0	A
EST	T1-20	0	0	0	B
EST	T1-20	1	1	1	C
EST	T1-20	1	1	1	B
EST	T2-10	0	0	0	C
EST	T1-20	0	0	0	B
EST	T1-20	0	0	0	B
NEO	N2-9	0	2	0	C
EST	T2-1	0	0	0	D
NEO	cSN-10-1	2	0	0	D
EST	T2-1	1	0	1	D
EST	T1-5	0	0	0	C
EST	T2-10	0	0	0	A
EST	T1-5	2	0	0	D
NEO	N2-1	1	1	1	A
EST	T2-1	2	0	0	D
NEO	N3-13	0	0	0	C
NEO	N3-13	0	2	0	C
EST	T1-20	0	0	0	B
EST	T1-20	1	1	0	C
HYB	H4-10	0	1	0	D
NEO	cSN-10-1	3	2	0	D
EST	T2-10	0	1	0	B
HYB	H4-10	1	1	1	B
NEO	N3-13	0	2	0	B
HYB	F3-1	0	0	0	C
HYB	H4-9_Slide5	0	2	0	E
NEO	N3-4-15-2partS	0	7	0	A
NEO	N2-1	2	2	2	A
NEO	N3-13	0	1	0	C
EST	T2-10	1	0	1	B
NEO	cSN-10-1	1	1	0	C
NEO	cSN-10-1	1	0	0	C
EST	T1-23	0	0	0	B
NEO	cSN-10-1	2	3	0	C
EST	T1-23	0	1	0	B
EST	T1-20	0	0	0	B
NEO	N2-1	3	3	1	B
HYB	F2-3-3	0	1	0	C
NEO	cSN-10-1	1	3	0	D
EST	T1-20	0	0	0	B
EST	T1-20	0	0	0	B
NEO	cSN-10-1	0	3	0	D
NEO	cSN-10-1	0	3	0	D
EST	T2-10	1	2	1	B
EST	T1-23	0	1	0	C
EST	T1-5	0	0	0	B
NEO	N2-9	0	3	0	C
HYB	F2-3-3	0	3	0	D
EST	T1-23	0	4	0	A
HYB	F1-2-3	0	1	0	D
NEO	N3-4-15-2partS	1	4	0	A
NEO	N2-9	0	3	0	B
NEO	N2-9	1	3	0	B
EST	T2-10	1	1	0	B
EST	T1-20	0	0	0	B
EST	T2-10	1	0	1	C
EST	T1-5	0	0	0	C
EST	T1-20	0	0	0	B
EST	T1-20	0	1	0	B
NEO	N2-1	3	2	2	B
NEO	N2-1	2	2	2	B
EST	T1-20	0	1	0	B
NEO	cSN-10-1	0	1	0	C
NEO	cSN-10-1	1	2	0	B
HYB	F2-3-3	0	1	0	D
EST	T1-5	1	1	1	C
HYB	F2-3-3	0	2	0	C
EST	T1-5	0	1	0	C
EST	T2-10	0	0	0	B
EST	T1-20	0	1	0	A
NEO	N3-4-15-2partS	0	4	0	C
EST	T1-20	0	1	0	C
NEO	N2-9	2	0	0	D
EST	T1-20	0	0	0	A
EST	T1-20	0	1	0	C
EST	T1-20	0	1	0	B
NEO	cSN-10-1	2	2	0	D
NEO	N2-9	0	4	0	C
EST	T1-23	0	1	0	C
EST	T1-20	0	0	0	B
NEO	cSN-10-1	0	1	0	C
NEO	N3-13	2	2	0	A
EST	T1-20	0	1	0	C
NEO	N3-13	1	0	1	A
NEO	N2-9	0	1	0	C
NEO	cSN-10-1	2	0	0	D
NEO	cSN-10-1	1	4	1	B
HYB	H4-10	0	3	0	B
EST	T1-5	0	0	0	C
NEO	N2-9	1	1	1	C
NEO	cSN-10-1	0	1	0	C
EST	T2-3	2	0	0	B
NEO	N2-6	0	0	0	E
HYB	H4-9_Slide5	0	2	0	E
NEO	N2-6	0	2	0	D
HYB	H4-9_Slide5	0	2	0	C
NEO	N2-1	6	2	1	B
EST	T1-20	0	0	0	D
NEO	N3-13	0	6	0	B
EST	T2-10	0	0	0	A
NEO	N3-13	0	4	0	B
EST	T1-20	0	0	0	B
EST	T1-20	0	1	0	A
NEO	cSN-10-1	2	1	0	C
HYB	H4-9_Slide5	0	0	0	E
NEO	N3-13	0	5	0	A
NEO	N2-1	0	1	0	B
EST	T2-10	0	1	0	B
EST	T1-5	0	0	0	D
NEO	N3-13	0	6	0	B
NEO	cSN-10-1	0	1	0	E
EST	T1-20	0	0	0	B
NEO	N2-9	6	0	0	C
EST	T1-20	0	0	0	B
EST	T1-5	1	2	0	C
NEO	N3-13	1	6	1	B
NEO	N3-13	1	2	1	B
NEO	cSN-10-1	0	3	0	D
EST	T2-10	0	0	0	C
NEO	N2-9	0	6	0	B
NEO	cSN-10-1	1	2	1	C
EST	T1-5	1	5	0	C
HYB	F1-2-3	1	1	0	D
HYB	F2-3-3	2	0	0	E
HYB	F2-3-3	0	0	0	D
EST	T1-5	1	1	1	D
NEO	N2-6	0	1	0	D
EST	T2-10	0	0	0	A
EST	T2-10	0	1	0	B
EST	T1-5	0	0	0	D
EST	T2-1	1	0	0	C
EST	T1-5	0	1	0	B
NEO	N3-13	1	0	1	C
NEO	cSN-10-1	0	6	0	B
NEO	N3-13	1	2	0	C
EST	T1-20	2	2	1	C
EST	T2-10	0	3	0	B
NEO	N2-9	2	4	1	A
NEO	cSN-10-1	3	1	0	C
NEO	N3-4-15-2partS	0	3	0	A
HYB	H4-10	0	2	0	B
NEO	N3-13	0	2	0	A
HYB	H4-9_Slide5	0	3	0	B
EST	T1-23	0	0	0	C
EST	T1-23	0	2	0	B
HYB	F3-1	0	2	0	D
NEO	N2-9	1	4	1	B
NEO	N2-1	1	3	1	B
NEO	cSN-10-1	1	4	0	C
NEO	N2-9	0	2	0	C
HYB	F2-3-3	0	2	0	C
NEO	N3-4-15-2partS	1	4	1	A
NEO	cSN-10-1	0	3	0	D
EST	T1-23	0	2	0	B
EST	T2-10	0	0	0	A
EST	T1-20	0	0	0	A
EST	T1-23	0	1	0	C
HYB	H4-9_Slide5	0	1	0	C
HYB	F2-3-3	0	0	0	E
NEO	N3-13	0	3	0	B
EST	T1-20	0	0	0	B
EST	T1-20	0	1	0	B
EST	T2-10	0	0	0	B
NEO	N2-9	0	7	0	B
HYB	H4-9_Slide5	0	1	0	D
EST	T1-20	0	2	0	A
NEO	cSN-10-1	2	0	0	B
NEO	N2-9	0	4	0	C
HYB	F3-1	0	2	0	B
EST	T1-23	0	0	0	C
HYB	H4-9_Slide5	0	0	0	E
NEO	cSN-10-1	0	2	0	E
NEO	N3-13	0	1	0	B
NEO	N2-9	0	3	0	B
EST	T1-20	0	1	0	B
HYB	F2-3-3	0	1	0	C
EST	T1-20	1	0	0	C
HYB	F2-3-3	0	3	0	C
EST	T1-23	0	1	0	C
NEO	cSN-10-1	0	3	0	B
EST	T2-10	0	0	0	B
NEO	N2-2	2	0	2	B
NEO	N2-2	0	4	0	B
NEO	N2-2	1	1	1	B
NEO	N2-9	0	5	0	B
EST	T1-20	0	0	0	B
NEO	N3-13	1	2	1	B
NEO	N3-13	0	1	0	B
EST	T1-20	0	0	0	B
EST	T1-20	0	1	0	B
HYB	H4-10	1	0	0	B
NEO	N3-4-15-2partS	0	1	0	A
NEO	N2-9	0	4	0	A
NEO	N1-5	0	5	0	A
HYB	F2-3-3	0	3	0	B
EST	T1-23	1	1	0	C
EST	T2-10	0	0	0	C
HYB	F2-3-3	0	0	0	D
NEO	N2-9	1	5	0	B
NEO	N3-4-15-2partS	1	7	1	A
NEO	N3-13	0	3	0	B
EST	T1-20	1	2	0	C
NEO	cSN-10-1	0	2	0	C
HYB	H4-9_Slide5	1	2	0	E
NEO	N2-1	3	3	1	A
NEO	N2-9	7	0	0	B
NEO	cSN-10-1	1	2	0	B
NEO	cSN-10-1	3	2	2	C
HYB	F1-2-3	2	0	0	C
NEO	N3-4-15-2partS	0	4	0	B
NEO	N3-4-15-2partS	4	1	1	B
EST	T1-23	0	2	0	B
EST	T2-10	0	1	0	B
EST	T1-20	0	2	0	B
HYB	F3-1	0	2	0	A
EST	T2-10	1	0	0	C
EST	T1-23	0	0	0	C
NEO	N2-9	0	2	0	C
EST	T1-20	0	1	0	B
EST	T1-20	0	0	0	B
EST	T2-10	0	2	0	B
NEO	N3-13	2	5	0	A
NEO	N1-5	2	4	0	A
NEO	cSN-10-1	0	3	0	B
EST	T1-20	0	3	0	B
NEO	N2-9	0	4	0	C
EST	T1-5	0	2	0	C
NEO	N2-6	0	2	0	C
EST	T1-23	0	3	0	A
EST	T1-23	0	0	0	C
EST	T1-23	0	0	0	C
NEO	cSN-10-1	3	0	3	B
NEO	N3-13	1	3	1	A
NEO	N3-13	3	1	0	B
EST	T1-20	0	0	0	C
EST	T1-20	1	1	0	C
NEO	N3-13	1	4	0	A
EST	T2-10	0	0	0	B
NEO	N2-2	0	0	0	B
EST	T1-5	0	2	0	A
NEO	cSN-10-1	0	0	0	B
EST	T1-20	0	1	0	C
NEO	N1-5	0	0	0	B
NEO	N2-9	0	0	0	B
EST	T1-5	1	1	1	B
NEO	cSN-10-1	0	0	0	A
EST	T1-20	0	2	3	D
NEO	cSN-10-1	0	0	0	E
EST	T1-23	0	2	0	C
HYB	F3-1	0	1	0	C
HYB	H4-9_Slide5	0	2	0	C
NEO	N3-4-15-2partS	0	4	0	A
EST	T1-23	0	0	0	B
EST	T1-5	0	1	0	C
NEO	cSN-10-1	0	0	0	D
HYB	F3-1	0	0	0	D
NEO	N1-5	0	5	0	A
NEO	N3-13	1	3	1	A
HYB	H4-9_Slide5	0	1	0	D
EST	T1-20	0	1	0	B
NEO	N2-9	1	0	1	C
NEO	N2-9	1	3	1	C
HYB	F3-1	0	0	0	C
NEO	N2-9	0	6	0	B
HYB	H4-9_Slide5	0	1	0	D
NEO	N3-13	0	4	0	A
NEO	N2-9	1	3	0	C
NEO	N2-9	1	7	1	B
NEO	cSN-10-1	2	4	0	C
NEO	N3-13	0	3	0	A
NEO	cSN-10-1	2	0	0	D
EST	T1-23	0	0	0	B
EST	T1-23	0	0	0	C
EST	T1-23	1	0	1	B
HYB	H4-9_Slide5	0	0	0	E
EST	T2-10	1	1	0	C
NEO	cSN-10-1	0	1	0	D
EST	T1-20	2	0	0	B
NEO	N2-1	2	2	2	A
HYB	H4-9_Slide5	0	1	0	E
NEO	cSN-10-1	1	2	1	B
NEO	cSN-10-1	1	2	0	C
HYB	H4-10	0	0	0	C
NEO	N3-13	0	2	0	B
NEO	N3-13	1	3	1	A
EST	T2-10	1	1	0	B
NEO	N2-9	0	3	0	B
NEO	N2-6	0	3	0	B
EST	T1-5	0	0	0	B
EST	T2-10	0	0	0	B
NEO	cSN-10-1	1	1	0	B
EST	T1-23	0	0	0	B
EST	T2-10	0	0	0	B
NEO	N3-4-15-2partS	0	5	0	B
EST	T1-23	0	0	0	C
NEO	cSN-10-1	0	2	0	C
NEO	cSN-10-1	1	1	1	C
NEO	N3-13	0	4	0	A
HYB	H4-9_Slide5	0	1	0	C
EST	T1-23	0	0	0	B
EST	T1-20	0	1	0	B
NEO	cSN-10-1	1	2	1	C
NEO	N2-9	1	2	1	B
EST	T1-23	0	0	0	C
NEO	N2-6	0	2	0	D
NEO	cSN-10-1	2	2	1	E
NEO	N2-9	1	2	0	D
NEO	N2-9	0	2	0	D
NEO	N2-2	1	4	1	A
NEO	N2-9	0	6	0	D
EST	T1-20	1	4	1	B
EST	T2-10	0	1	0	B
EST	T1-5	0	1	0	C
NEO	cSN-10-1	1	3	0	C
EST	T1-5	0	0	0	C
HYB	H4-9_Slide5	0	4	0	B
EST	T1-5	0	1	0	B
NEO	N2-9	2	4	0	B
EST	T2-10	0	0	0	B
EST	T1-20	0	1	0	B
HYB	F3-1	0	2	0	D
HYB	F3-1	0	3	0	D
HYB	F3-1	0	1	0	C
HYB	F3-1	0	1	0	C
EST	T1-23	0	0	0	B
EST	T2-10	0	1	0	B
NEO	N3-13	1	5	1	A
NEO	cSN-10-1	2	2	0	C
NEO	N3-4-15-2partS	0	2	0	B
NEO	cSN-10-1	4	0	0	C
EST	T1-23	0	1	0	C
NEO	N2-9	0	3	0	C
EST	T2-10	0	2	0	A
EST	T1-23	0	2	0	C
NEO	cSN-10-1	1	2	0	C
HYB	F3-1	0	2	0	C
NEO	N3-4-15-2partS	0	2	0	C
EST	T1-20	0	0	0	C
HYB	H4-10	0	1	0	C
EST	T1-23	1	3	1	B
EST	T1-23	0	1	0	B
EST	T1-20	0	1	0	D
EST	T2-10	0	2	0	C
HYB	H4-10	0	0	0	D
EST	T2-10	0	0	0	A
EST	T1-20	0	2	0	C
EST	T1-20	0	2	0	B
NEO	N3-4-15-2partS	0	6	0	C
NEO	N3-13	0	3	0	A
EST	T2-10	0	0	0	A
EST	T1-20	0	0	0	A
NEO	N3-13	2	5	0	A
EST	T1-20	1	0	1	A
EST	T1-5	2	1	1	C
NEO	N2-6	0	0	0	D
NEO	N2-1	1	2	1	C
NEO	cSN-10-1	0	5	0	C
EST	T2-10	0	0	0	B
EST	T1-23	0	1	0	B
NEO	N3-13	1	3	1	A
NEO	N3-4-15-2partS	0	2	0	A
EST	T2-1	0	1	0	C
EST	T1-23	0	1	0	C
NEO	cSN-10-1	1	3	1	D
NEO	cSN-10-1	2	1	2	D
NEO	N2-9	1	3	1	B
NEO	N2-9	1	5	0	C
EST	T2-10	3	0	1	C
NEO	cSN-10-1	3	1	2	D
NEO	cSN-10-1	3	1	1	D
EST	T1-20	0	1	0	B
NEO	N2-1	0	3	0	A
HYB	H4-9_Slide5	0	1	0	D
EST	T2-10	0	0	0	B
NEO	N2-9	0	6	0	B
EST	T1-20	0	0	0	B
NEO	N2-1	2	3	0	B
EST	T1-20	0	1	0	C
EST	T1-20	0	0	0	C
EST	T2-10	1	0	1	A
NEO	N1-5	0	4	0	A
NEO	cSN-10-1	1	1	1	D
NEO	N2-1	7	0	3	B
EST	T1-20	0	0	0	A
NEO	N3-13	1	5	1	B
NEO	N3-13	1	2	1	A
NEO	N3-13	0	3	0	A
EST	T1-20	0	1	0	B
NEO	N2-1	1	4	0	A
EST	T2-10	0	3	0	B
NEO	N2-1	1	2	1	A
NEO	N3-13	0	6	0	B
EST	T1-20	0	1	0	C
EST	T1-20	0	0	0	C
NEO	N2-6	0	1	0	D
EST	T2-10	0	0	0	A
EST	T2-10	0	1	0	A
NEO	cSN-10-1	0	3	0	B
EST	T2-10	0	0	0	B
EST	T1-20	0	2	0	B
EST	T1-20	0	0	0	B
NEO	N3-13	1	1	1	B
EST	T1-23	0	2	0	B
HYB	H4-9_Slide5	1	0	0	E
NEO	N3-4-15-2partS	0	5	0	B
NEO	cSN-10-1	0	4	0	B
HYB	F3-1	0	3	0	C
EST	T1-20	1	0	0	C
NEO	cSN-10-1	3	3	1	C
EST	T1-20	0	0	0	B
EST	T1-20	0	2	0	A
EST	T1-20	0	0	0	B
HYB	H4-9_Slide5	0	3	0	D
EST	T1-23	1	0	1	B
EST	T1-5	0	1	0	C
NEO	cSN-10-1	1	2	1	B
EST	T1-20	0	1	0	B
EST	T1-5	1	3	1	B
NEO	N3-13	0	4	0	B
HYB	F2-3-3	0	0	0	E
EST	T1-20	0	1	0	A
NEO	cSN-10-1	1	2	1	D
NEO	N3-4-15-2partS	1	3	1	A
EST	T1-20	0	2	0	A
HYB	F3-1	0	0	0	D
NEO	cSN-10-1	1	5	1	C
EST	T1-20	0	1	0	A
EST	T1-20	0	1	0	B
EST	T1-20	0	2	0	B
EST	T2-10	0	0	0	B
EST	T1-20	0	0	0	B
EST	T1-23	0	0	0	B
NEO	N2-9	0	7	0	A
HYB	H4-10	0	1	0	B
NEO	cSN-10-1	0	2	0	C
EST	T1-20	1	0	1	B
NEO	N2-6	0	0	0	E
NEO	N3-13	0	3	0	B
EST	T1-20	0	2	0	C
EST	T2-10	0	0	0	B
NEO	N2-9	0	5	0	C
EST	T1-5	0	1	0	B
EST	T1-5	0	0	0	C
NEO	N1-5	0	5	0	A
NEO	N3-4-15-2partS	0	4	0	D
EST	T1-5	0	0	0	D
HYB	F1-2-3	1	0	0	E
HYB	F1-2-3	0	1	0	D
NEO	cSN-10-1	0	1	0	E
EST	T2-10	0	0	0	A
EST	T2-10	0	0	0	A
HYB	H4-10	0	4	0	A
NEO	N2-9	8	0	0	B
NEO	N2-1	0	2	0	B
NEO	N2-9	8	0	0	A
HYB	F1-2-3	0	0	0	D
EST	T1-20	0	0	0	B
NEO	N3-4-15-2partS	0	2	0	B
NEO	N2-1	2	3	1	B
EST	T2-1	0	1	0	E
EST	T2-10	1	1	1	A
EST	T2-10	0	2	0	B
EST	T1-20	1	1	1	A
NEO	N2-6	0	2	0	C
EST	T2-10	0	0	0	B
EST	T1-5	0	0	0	D
EST	T2-10	0	0	0	B
HYB	H4-9_Slide5	0	2	0	B
HYB	H4-10	1	3	1	B
EST	T2-10	0	4	0	B
EST	T2-10	0	1	0	B
EST	T1-20	0	0	0	C
EST	T1-23	0	0	0	C
EST	T1-23	0	0	0	D
NEO	N2-6	0	1	0	D
EST	T1-20	0	1	0	C
NEO	N3-13	0	5	0	B
EST	T1-5	0	0	0	D
NEO	N2-9	0	2	0	B
EST	T2-1	0	3	0	B
EST	T2-10	0	0	0	B
NEO	N2-9	2	7	0	B
EST	T1-23	0	0	0	C
EST	T2-10	0	0	0	B
EST	T1-23	0	0	0	C
HYB	H4-9_Slide5	0	2	0	E
EST	T1-20	0	0	0	C
NEO	N2-9	0	6	0	D
NEO	N3-13	0	0	0	B
HYB	F2-3-3	0	1	0	D
EST	T1-20	0	1	0	B
NEO	N2-9	0	1	0	B
HYB	F3-1	0	2	0	B
NEO	N1-5	0	2	0	C
NEO	N2-1	1	1	1	B
EST	T1-5	0	0	0	D
EST	T1-5	0	0	0	C
NEO	N2-1	0	6	0	B
EST	T2-10	0	1	0	B
HYB	H4-9_Slide5	0	1	0	D
NEO	N3-4-15-2partS	0	7	0	A
NEO	N2-6	0	1	0	D
EST	T1-23	1	1	0	D
HYB	H4-10	0	0	0	C
NEO	cSN-10-1	3	3	0	D
EST	T1-20	1	0	0	C
EST	T1-20	0	1	0	C
EST	T2-10	0	1	0	C
HYB	F1-2-3	0	7	0	B
EST	T1-20	0	0	0	C
HYB	H4-9_Slide5	0	2	0	E
NEO	N2-2	0	2	0	B
EST	T1-5	0	0	0	C
EST	T2-10	0	0	0	B
NEO	N2-9	0	6	0	B
NEO	cSN-10-1	1	3	0	B
EST	T1-20	0	1	0	A
NEO	cSN-10-1	0	1	0	D
NEO	N3-4-15-2partS	1	1	1	A
NEO	cSN-10-1	1	3	1	B
NEO	N2-2	1	2	1	B
NEO	N3-4-15-2partS	0	2	0	A
EST	T1-20	0	0	0	A
EST	T1-20	0	2	0	B
NEO	N2-1	3	5	1	B
EST	T1-20	0	0	0	B
NEO	N2-1	0	5	0	A
NEO	N3-4-15-2partS	1	3	1	A
NEO	N2-6	0	0	0	E
NEO	N2-6	0	1	0	D
EST	T2-10	0	0	0	A
EST	T1-23	1	1	0	D
NEO	N2-2	2	1	2	A
EST	T2-10	0	0	0	D
EST	T1-23	1	1	1	C
EST	T1-5	0	1	0	D
HYB	H4-10	0	2	0	B
EST	T2-1	2	0	0	C
HYB	F3-1	0	1	0	D
NEO	N2-9	0	0	0	E
EST	T1-20	0	1	0	A
EST	T1-20	0	0	0	C
NEO	N3-4-15-2partS	1	2	1	A
NEO	N2-6	0	3	0	C
EST	T1-20	0	2	0	B
NEO	N2-1	0	1	0	B
NEO	cSN-10-1	0	1	0	D
NEO	N3-4-15-2partS	2	4	0	A
EST	T1-20	0	0	0	D
EST	T1-20	0	0	0	C
NEO	cSN-10-1	0	3	0	B
NEO	N3-13	0	4	0	A
EST	T2-10	0	1	0	A
HYB	H4-10	1	1	1	A
NEO	cSN-10-1	2	2	0	E
NEO	cSN-10-1	2	1	0	E
HYB	H4-10	2	0	0	A
EST	T2-10	0	0	0	A
EST	T1-20	0	1	0	A
NEO	N2-6	0	2	0	D
EST	T2-1	1	1	1	D
EST	T2-10	0	0	0	C
