# Supplementary material for: Improved synapsis dynamics accompany meiotic stability in Arabidopsis arenosa autotetraploids
Source: Proc Natl Acad Sci U S A. 2025 May 7;122(19):e2420115122. doi: 10.1073/pnas.2420115122 (PMC12088413; doi:10.1073/pnas.2420115122)
Supplement: Supplementary file 3 — Dataset S02 (XLSX) [file pnas.2420115122.sd02.xlsx]

## Sheet: Sheet1
HEI10 focus count in late prophase I (diakinesis and diplotene) spreads as a proxy of crossover number. The "image entry
	Plant: the ID of the plant analyzed
	Image: It provides the image number of the cell analyzed, since ocasionally one single image may contain more than one cell
	foci: indicates the HEI10 foci count for the scored cell
	Genotype: indicates which genotype or population the analyzed plant belongs
Plant	image	foci	Genotype
N2-6	69	17	NEO_4x
N2-6	68	14	NEO_4x
N2-6	67	21	NEO_4x
N2-6	65	25	NEO_4x
N2-6	65	29	NEO_4x
N2-6	63	23	NEO_4x
N2-6	62	27	NEO_4x
N2-6	61	23	NEO_4x
N2-6	58	23	NEO_4x
N2-6	57	25	NEO_4x
N2-6	56	18	NEO_4x
N2-6	55	19	NEO_4x
N2-6	54	20	NEO_4x
N2-6	53	28	NEO_4x
N2-6	52	13	NEO_4x
N2-6	50	24	NEO_4x
N2-6	49	18	NEO_4x
N2-6	48	18	NEO_4x
N2-6	47	25	NEO_4x
N2-6	46	29	NEO_4x
N2-6	43	28	NEO_4x
N2-6	42	27	NEO_4x
N2-6	41	23	NEO_4x
N2-6	40	19	NEO_4x
N2-6	39	27	NEO_4x
N2-6	38	31	NEO_4x
N2-6	37	27	NEO_4x
N2-6	36	26	NEO_4x
N2-6	34	26	NEO_4x
N2-6	33	20	NEO_4x
N2-6	32	24	NEO_4x
N2-6	31	29	NEO_4x
N2-6	30	26	NEO_4x
N2-6	29	18	NEO_4x
N2-6	28	19	NEO_4x
N2-6	27	17	NEO_4x
N2-6	27	23	NEO_4x
N2-6	26	24	NEO_4x
N2-6	24	23	NEO_4x
N2-6	23	18	NEO_4x
N2-6	22	22	NEO_4x
N2-6	21	23	NEO_4x
N2-6	20	19	NEO_4x
N2-6	19	17	NEO_4x
N2-6	18	22	NEO_4x
N2-6	17	26	NEO_4x
N2-6	16	20	NEO_4x
N2-6	15	23	NEO_4x
N2-6	14	21	NEO_4x
N2-6	13	19	NEO_4x
N2-6	12	20	NEO_4x
N2-6	11	17	NEO_4x
N2-6	10	21	NEO_4x
N2-6	9	15	NEO_4x
N2-6	8	17	NEO_4x
N2-6	7	21	NEO_4x
N2-6	6	21	NEO_4x
N2-6	5	26	NEO_4x
N2-6	4	16	NEO_4x
N2-6	3	15	NEO_4x
N2-6	2	23	NEO_4x
F3-1	144	21	HYB_4x
F3-1	142	19	HYB_4x
F3-1	141	18	HYB_4x
F3-1	141	15	HYB_4x
F3-1	140	24	HYB_4x
F3-1	139	18	HYB_4x
F3-1	138	22	HYB_4x
F3-1	137	13	HYB_4x
F3-1	136	20	HYB_4x
F3-1	136	17	HYB_4x
F3-1	136	16	HYB_4x
F3-1	137	14	HYB_4x
F3-1	135	18	HYB_4x
F3-1	134	15	HYB_4x
F3-1	134	14	HYB_4x
F3-1	133	18	HYB_4x
F3-1	133	19	HYB_4x
F3-1	132	18	HYB_4x
F3-1	132	17	HYB_4x
F3-1	131	21	HYB_4x
F3-1	130	20	HYB_4x
F3-1	129	17	HYB_4x
F3-1	128	18	HYB_4x
F3-1	128	20	HYB_4x
F3-1	127	18	HYB_4x
F3-1	126	18	HYB_4x
F3-1	125	18	HYB_4x
F3-1	124	18	HYB_4x
F3-1	124	16	HYB_4x
F3-1	123	14	HYB_4x
F3-1	123	18	HYB_4x
F3-1	122	20	HYB_4x
F3-1	121	20	HYB_4x
F3-1	120	16	HYB_4x
F3-1	119	15	HYB_4x
F3-1	118	17	HYB_4x
F3-1	118	15	HYB_4x
F3-1	117	28	HYB_4x
F3-1	116	17	HYB_4x
F3-1	116	15	HYB_4x
F3-1	115	20	HYB_4x
F3-1	114	20	HYB_4x
F3-1	113	19	HYB_4x
F3-1	112	17	HYB_4x
F3-1	111	19	HYB_4x
F3-1	110	21	HYB_4x
F3-1	109	20	HYB_4x
F3-1	108	18	HYB_4x
F3-1	107	14	HYB_4x
F3-1	106	29	HYB_4x
F3-1	105	19	HYB_4x
F3-1	104	17	HYB_4x
F3-1	103	21	HYB_4x
F3-1	103	15	HYB_4x
F3-1	101	17	HYB_4x
F3-1	100	18	HYB_4x
F3-1	99	16	HYB_4x
F3-1	98	21	HYB_4x
F3-1	97	19	HYB_4x
F3-1	96	18	HYB_4x
F3-1	95	17	HYB_4x
F3-1	95	21	HYB_4x
F3-1	94	20	HYB_4x
F3-1	93	16	HYB_4x
F3-1	92	19	HYB_4x
F3-1	91	21	HYB_4x
F3-1	90	19	HYB_4x
F3-1	89	16	HYB_4x
F3-1	88	20	HYB_4x
F3-1	87	20	HYB_4x
F3-1	85	19	HYB_4x
F3-1	84	19	HYB_4x
F3-1	83	19	HYB_4x
F3-1	83	19	HYB_4x
F3-1	83	18	HYB_4x
F3-1	83	22	HYB_4x
F3-1	83	29	HYB_4x
F3-1	83	21	HYB_4x
F3-1	83	17	HYB_4x
F3-1	83	17	HYB_4x
F3-1	82	17	HYB_4x
F3-1	82	17	HYB_4x
F3-1	82	20	HYB_4x
F3-1	82	20	HYB_4x
F3-1	81	18	HYB_4x
F3-1	81	20	HYB_4x
F3-1	81	20	HYB_4x
F3-1	81	21	HYB_4x
F3-1	81	17	HYB_4x
F3-1	81	17	HYB_4x
F3-1	81	17	HYB_4x
F3-1	81	16	HYB_4x
F3-1	81	17	HYB_4x
F3-1	81	21	HYB_4x
F3-1	80	17	HYB_4x
F3-1	80	17	HYB_4x
F3-1	80	20	HYB_4x
F3-1	80	22	HYB_4x
F3-1	80	16	HYB_4x
F3-1	80	19	HYB_4x
F3-1	80	18	HYB_4x
F3-1	79	17	HYB_4x
F3-1	79	14	HYB_4x
F3-1	78	16	HYB_4x
F3-1	77	17	HYB_4x
F3-1	77	19	HYB_4x
F3-1	77	20	HYB_4x
F3-1	77	21	HYB_4x
F3-1	77	19	HYB_4x
F3-1	76	21	HYB_4x
F3-1	74	17	HYB_4x
F3-1	74	24	HYB_4x
F3-1	73	22	HYB_4x
F3-1	72	18	HYB_4x
F3-1	71	15	HYB_4x
F3-1	70	19	HYB_4x
F3-1	70	20	HYB_4x
F3-1	69	22	HYB_4x
F3-1	68	19	HYB_4x
F3-1	67	15	HYB_4x
F3-1	66	16	HYB_4x
F3-1	65	17	HYB_4x
F3-1	66	16	HYB_4x
F3-1	63	16	HYB_4x
F3-1	62	21	HYB_4x
F3-1	61	18	HYB_4x
F3-1	60	16	HYB_4x
F3-1	59	18	HYB_4x
F3-1	58	21	HYB_4x
F3-1	57	18	HYB_4x
F3-1	56	15	HYB_4x
F3-1	55	14	HYB_4x
F3-1	54	16	HYB_4x
F3-1	53	16	HYB_4x
F3-1	52	18	HYB_4x
F3-1	51	23	HYB_4x
F3-1	51	22	HYB_4x
F3-1	50	21	HYB_4x
F3-1	49	22	HYB_4x
F3-1	48	18	HYB_4x
F3-1	47	18	HYB_4x
F3-1	46	19	HYB_4x
F3-1	45	18	HYB_4x
F3-1	45	17	HYB_4x
F3-1	44	17	HYB_4x
F3-1	43	24	HYB_4x
F3-1	42	17	HYB_4x
F3-1	41	16	HYB_4x
F3-1	40	15	HYB_4x
F3-1	39	19	HYB_4x
F3-1	38	21	HYB_4x
F3-1	37	20	HYB_4x
F3-1	37	18	HYB_4x
F3-1	36	19	HYB_4x
F3-1	35	18	HYB_4x
F3-1	34	16	HYB_4x
F3-1	33	21	HYB_4x
F3-1	32	13	HYB_4x
F3-1	30	18	HYB_4x
F3-1	29	18	HYB_4x
F3-1	28	20	HYB_4x
F3-1	27	16	HYB_4x
F3-1	26	16	HYB_4x
F3-1	24	14	HYB_4x
F3-1	23	19	HYB_4x
F3-1	22	15	HYB_4x
F3-1	21	16	HYB_4x
F3-1	20	23	HYB_4x
F3-1	19	15	HYB_4x
F3-1	18	30	HYB_4x
F3-1	17	20	HYB_4x
F3-1	16	19	HYB_4x
F3-1	15	17	HYB_4x
F3-1	14	17	HYB_4x
F3-1	13	19	HYB_4x
F3-1	12	17	HYB_4x
F3-1	11	16	HYB_4x
F3-1	10	19	HYB_4x
F3-1	9	16	HYB_4x
F3-1	8	16	HYB_4x
F3-1	7	22	HYB_4x
F3-1	6	16	HYB_4x
F3-1	5	21	HYB_4x
F3-1	4	18	HYB_4x
F3-1	3	19	HYB_4x
F3-1	2	17	HYB_4x
T2-10	88	16	EST_4x
T2-10	87	19	EST_4x
T2-10	86	17	EST_4x
T2-10	85	17	EST_4x
T2-10	84	15	EST_4x
T2-10	83	17	EST_4x
T2-10	83	15	EST_4x
T2-10	83	17	EST_4x
T2-10	82	21	EST_4x
T2-10	81	17	EST_4x
T2-10	80	18	EST_4x
T2-10	79	18	EST_4x
T2-10	78	16	EST_4x
T2-10	77	16	EST_4x
T2-10	76	16	EST_4x
T2-10	75	17	EST_4x
T2-10	74	17	EST_4x
T2-10	73	17	EST_4x
T2-10	72	20	EST_4x
T2-10	71	16	EST_4x
T2-10	70	16	EST_4x
T2-10	69	16	EST_4x
T2-10	68	20	EST_4x
T2-10	67	18	EST_4x
T2-10	67	17	EST_4x
T2-10	66	19	EST_4x
T2-10	21	21	EST_4x
T2-10	20	17	EST_4x
T2-10	20	17	EST_4x
T2-10	19	17	EST_4x
T2-10	18	16	EST_4x
T2-10	17	15	EST_4x
T2-10	16	17	EST_4x
T2-10	15	17	EST_4x
T2-10	14	17	EST_4x
T2-10	13	17	EST_4x
T2-10	12	16	EST_4x
T2-10	11	16	EST_4x
T2-10	10	16	EST_4x
T2-10	10	15	EST_4x
T2-10	9	19	EST_4x
T2-10	8	16	EST_4x
T2-10	7	19	EST_4x
T2-10	6	16	EST_4x
T2-10	5	21	EST_4x
T2-10	64	18	EST_4x
T2-10	63	17	EST_4x
T2-10	62	18	EST_4x
T2-10	61	17	EST_4x
T2-10	60	17	EST_4x
T2-10	59	19	EST_4x
T2-10	58	17	EST_4x
T2-10	57	19	EST_4x
T2-10	56	18	EST_4x
T2-10	55	17	EST_4x
T2-10	54	17	EST_4x
T2-10	53	17	EST_4x
T2-10	51	18	EST_4x
T2-10	50	16	EST_4x
T2-10	49	18	EST_4x
T2-10	48	16	EST_4x
T2-10	47	16	EST_4x
T2-10	46	18	EST_4x
T2-10	45	16	EST_4x
T2-10	45	16	EST_4x
T2-10	45	16	EST_4x
T2-10	45	16	EST_4x
T2-10	45	16	EST_4x
T2-10	45	16	EST_4x
T2-10	45	15	EST_4x
T2-10	44	20	EST_4x
T2-10	43	18	EST_4x
T2-10	42	18	EST_4x
T2-10	41	17	EST_4x
T2-10	41	17	EST_4x
T2-10	40	16	EST_4x
T2-10	39	16	EST_4x
T2-10	38	18	EST_4x
T2-10	37	17	EST_4x
T2-10	36	16	EST_4x
T2-10	36	17	EST_4x
T2-10	35	17	EST_4x
T2-10	38	18	EST_4x
T2-10	33	16	EST_4x
T2-10	32	15	EST_4x
T2-10	31	17	EST_4x
T2-10	30	17	EST_4x
T2-10	29	16	EST_4x
T2-10	29	16	EST_4x
T2-10	28	18	EST_4x
T2-10	28	16	EST_4x
T2-10	27	17	EST_4x
T2-10	28	18	EST_4x
T2-10	25	18	EST_4x
T2-10	24	17	EST_4x
T2-10	23	17	EST_4x
T2-10	22	16	EST_4x
T2-10	21	17	EST_4x
T2-10	20	17	EST_4x
T2-10	20	17	EST_4x
T2-10	19	18	EST_4x
T2-10	18	17	EST_4x
T2-10	18	16	EST_4x
T2-10	17	16	EST_4x
T2-10	16	17	EST_4x
T2-10	15	17	EST_4x
T2-10	14	16	EST_4x
T2-10	13	18	EST_4x
T2-10	12	16	EST_4x
T2-10	11	14	EST_4x
T2-10	10	18	EST_4x
T2-10	9	20	EST_4x
T2-10	8	16	EST_4x
T2-10	8	16	EST_4x
T2-10	7	17	EST_4x
T2-10	6	17	EST_4x
T2-10	6	16	EST_4x
T2-10	4	17	EST_4x
T2-10	3	16	EST_4x
T2-10	3	16	EST_4x
T2-10	2	15	EST_4x
T2-10	2	15	EST_4x
T2-10	2	18	EST_4x
T2-10	1	18	EST_4x
D1-5	104	10	DIP_2x
D1-5	103	12	DIP_2x
D1-5	102	9	DIP_2x
D1-5	101	16	DIP_2x
D1-5	101	12	DIP_2x
D1-5	100	9	DIP_2x
D1-5	98	8	DIP_2x
D1-5	97	10	DIP_2x
D1-5	96	10	DIP_2x
D1-5	95	10	DIP_2x
D1-5	95	11	DIP_2x
D1-5	94	11	DIP_2x
D1-5	93	10	DIP_2x
D1-5	92	10	DIP_2x
D1-5	91	9	DIP_2x
D1-5	90	14	DIP_2x
D1-5	89	10	DIP_2x
D1-5	88	11	DIP_2x
D1-5	88	11	DIP_2x
D1-5	87	10	DIP_2x
D1-5	86	8	DIP_2x
D1-5	85	10	DIP_2x
D1-5	84	11	DIP_2x
D1-5	83	11	DIP_2x
D1-5	83	9	DIP_2x
D1-5	82	12	DIP_2x
D1-5	81	10	DIP_2x
D1-5	80	10	DIP_2x
D1-5	79	11	DIP_2x
D1-5	78	10	DIP_2x
D1-5	77	12	DIP_2x
D1-5	76	11	DIP_2x
D1-5	75	9	DIP_2x
D1-5	74	11	DIP_2x
D1-5	73	9	DIP_2x
D1-5	71	9	DIP_2x
D1-5	70	9	DIP_2x
D1-5	69	8	DIP_2x
D1-5	68	9	DIP_2x
D1-5	67	10	DIP_2x
D1-5	66	11	DIP_2x
D1-5	65	12	DIP_2x
D1-5	64	9	DIP_2x
D1-5	63	11	DIP_2x
D1-5	61	9	DIP_2x
D1-5	60	10	DIP_2x
D1-5	59	13	DIP_2x
D1-5	58	11	DIP_2x
D1-5	57	10	DIP_2x
D1-5	56	12	DIP_2x
D1-5	55	15	DIP_2x
D1-5	54	13	DIP_2x
D1-5	53	8	DIP_2x
D1-5	52	8	DIP_2x
D1-5	51	11	DIP_2x
D1-5	50	14	DIP_2x
D1-5	49	9	DIP_2x
D1-5	48	8	DIP_2x
D1-5	47	12	DIP_2x
D1-5	46	13	DIP_2x
D1-5	45	9	DIP_2x
D1-5	44	12	DIP_2x
D1-5	43	10	DIP_2x
D1-5	42	10	DIP_2x
D1-5	41	9	DIP_2x
D1-5	40	12	DIP_2x
D1-5	39	9	DIP_2x
D1-5	38	10	DIP_2x
D1-5	37	10	DIP_2x
D1-5	36	9	DIP_2x
D1-5	35	8	DIP_2x
D1-5	35	9	DIP_2x
D1-5	34	13	DIP_2x
D1-5	31	10	DIP_2x
D1-5	30	8	DIP_2x
D1-5	30	9	DIP_2x
D1-5	29	10	DIP_2x
D1-5	27	11	DIP_2x
D1-5	26	9	DIP_2x
D1-5	25	10	DIP_2x
D1-5	24	10	DIP_2x
D1-5	24	10	DIP_2x
D1-5	23	8	DIP_2x
D1-5	22	13	DIP_2x
D1-5	21	8	DIP_2x
D1-5	22	8	DIP_2x
D1-5	19	8	DIP_2x
D1-5	18	9	DIP_2x
D1-5	19	9	DIP_2x
D1-5	16	10	DIP_2x
D1-5	15	10	DIP_2x
D1-5	14	8	DIP_2x
D1-5	14	8	DIP_2x
D1-5	13	15	DIP_2x
D1-5	13	10	DIP_2x
D1-5	12	10	DIP_2x
D1-5	10	14	DIP_2x
D1-5	10	10	DIP_2x
D1-5	9	12	DIP_2x
D1-5	8	9	DIP_2x
D1-5	7	10	DIP_2x
D1-5	8	9	DIP_2x
D1-5	5	8	DIP_2x
D1-5	6	11	DIP_2x
D1-5	2	8	DIP_2x
D1-5	1	12	DIP_2x
