# Supplementary material for: Improved synapsis dynamics accompany meiotic stability in Arabidopsis arenosa autotetraploids
Source: Proc Natl Acad Sci U S A. 2025 May 7;122(19):e2420115122. doi: 10.1073/pnas.2420115122 (PMC12088413; doi:10.1073/pnas.2420115122)
Supplement: Supplementary file 5 — Dataset S04 (XLSX) [file pnas.2420115122.sd04.xlsx]

## Sheet: Sheet1
Measurements of early synapsis. Each entry corresponds to a one early zygotene cell where multiple measurements were taken. Entries with missing information correspond to cells where ZYP1 signals were not scored due to the elevated ZYP1 length.
	Image: It provides the image ID of the cell analyzed, in this case each image corresponds to one single cell
	Genotype: indicates which genotype or population the analyzed plant belongs
	Plant: the ID of the plant analyzed
	SES: counts of elongated ZYP1 singnals
	SIS: counts of punctate ZYP1 signals
	total_count: count of all ZYP1 signals	It provides the image number of the cell analyzed, since ocasionally one single image may contain more than one cell
	Total length: the total length measure of the 3D skeleton of ZYP1 signals
	threshold: indicates the thresholding method applyied to the ZYP1 signal for further analysis
	antibodies: indicates the secondary antibody and the corresponding fluorophore used to label ZYP1
Image	Genotype	Plant	elongated	punctated	total_count	Total length	threshold	antibodies
C3-SNO-4_01_SIR_ALX-2.dv	DIP_2x	SNO-4	16	25	41	7.87194	yen	rat-555
C3-N3-12_08_SIR_ALX-1.dv	NEO_4x	N3-12				308.714	yen	rat-555
C3-N3-12_14_SIR_ALX-1.dv	NEO_4x	N3-12	44	45	89	263.625	yen	rat-555
C3-N3-12_16_SIR_ALX-1.dv	NEO_4x	N3-12			0	335.317	yen	rat-555
C3-N3-12_27_SIR_ALX-1.dv	NEO_4x	N3-12	21	5	26	44.6151	yen	rat-555
C3-N3-12_30_SIR_ALX.dv	NEO_4x	N3-12	21	22	43	96.7201	otsu	rat-555
C3-N3-12_37_SIR_ALX-1.dv	NEO_4x	N3-12	25	23	48	18.3054	yen	rat-555
C3-N3-13_01_SIR_ALX-1.dv	NEO_4x	N3-12	38	2	40	96.7201	otsu	rat-555
C3-N3-13_02_SIR_ALX-1.dv	NEO_4x	N3-12	33	10	43	138.06	yen	rat-555
C3-N3-13_03_SIR_ALX-1.dv	NEO_4x	N3-12	28	13	41	114.17	yen	rat-555
C3-N3-13_04_SIR_ALX-1.dv	NEO_4x	N3-12	45	2	47	108.973	yen	rat-555
C3-N3-13_08_SIR_ALX-1.dv	NEO_4x	N3-12	42	6	48	159.51	yen	rat-555
C3-N3-13_09_SIR_ALX-1.dv	NEO_4x	N3-12				261.872	yen	rat-555
C3-N3-13_14_SIR_ALX-1.dv	NEO_4x	N3-12				271.286	yen	rat-555
C3-N3-13_15_SIR_ALX-1.dv	NEO_4x	N3-12	42	2	44	198.803	yen	rat-555
C3-N3-13_20_SIR_ALX-1.dv	NEO_4x	N3-12				277.073	yen	rat-555
C3-N3-13_24_SIR_ALX-1.dv	NEO_4x	N3-12	38	2	40	181.312	yen	rat-555
C3-N3-13_33_SIR_ALX-1.dv	NEO_4x	N3-12	28	2	30	211.868	yen	rat-555
C3-N3-13_41_SIR_ALX-1.dv	NEO_4x	N3-12	45	7	52	168.657	yen	rat-555
C3-SNO-4_42_SIR_ALX-1.dv	DIP_2x	SNO-4	28	14	42	117.469	yen	rat-555
C3-SNO-4_43_SIR_ALX-1.dv	DIP_2x	SNO-4	30	8	38	79.3765	yen	rat-555
C3-N3-12_23_SIR_ALX-2.dv	NEO_4x	N3-12	22	23	45	35.8885	yen	rat-555
C3-N3-12_30_SIR_ALX-2.dv	NEO_4x	N3-12	24	24	48	68.5647	moments	rat-555
C3-N3-12_13_SIR_ALX-2.dv	NEO_4x	N3-12	62	26	88	327.08	moments	rat-555
C3-N3-12_05_SIR_ALX-2.dv	NEO_4x	N3-12	36	6	42	81.07	moments	rat-555
C3-N3-12_18_SIR_ALX-2.dv	NEO_4x	N3-12				267.381	moments	rat-555
C3-N3-12_21_SIR_ALX-2.dv	NEO_4x	N3-12	35	10	45	106.325	moments	rat-555
C3-cD4-2-1_009_SIR_ALX-1.dv	NEO_4x	cD4-2-1	38	12	50	86.9437	yen	guineapig-488
C3-cD4-2-1_011_SIR_ALX-1.dv	NEO_4x	cD4-2-1	11	9	20	8.18018	otsu	guineapig-488
C3-cD4-2-1_018_SIR_ALX-1.dv	NEO_4x	cD4-2-1	25	12	37	80.9424	yen	guineapig-488
C3-T3-1_004_SIR_ALX-1.dv	EST_4x	T3-1	10	17	27	18.0705	yen	guineapig-488
C3-T3-1_005_SIR_ALX-1.dv	EST_4x	T3-1	20	7	27	35.4595	yen	guineapig-488
C3-T3-1_006_SIR_ALX-1.dv	EST_4x	T3-1	22	27	49	50.3604	yen	guineapig-488
C3-T3-1_007_SIR_ALX-1.dv	EST_4x	T3-1	7	26	33	2.9289	yen	guineapig-488
C3-T3-1_009_SIR_ALX-1.dv	EST_4x	T3-1	44	7	51	189.06	yen	guineapig-488
C3-T3-1_018_SIR_ALX-1.dv	EST_4x	T3-1	17	13	30	72.7118	yen	guineapig-488
C3-T3-1_020_SIR_ALX-1.dv	EST_4x	T3-1	25	8	33	67.394	yen	guineapig-488
C3-T3-1_021_SIR_ALX-1.dv	EST_4x	T3-1	31	4	35	79.507	yen	guineapig-488
C3-T3-1_023_SIR_ALX-1.dv	EST_4x	T3-1	36	23	59	88.7995	yen	guineapig-488
C3-T3-1_024_SIR_ALX-1.dv	EST_4x	T3-1	23	5	28	58.1917	yen	guineapig-488
C3-T3-1_027_SIR_ALX-1.dv	EST_4x	T3-1	13	16	29	34.7326	yen	guineapig-488
C3-T3-1_028_SIR_ALX-1.dv	EST_4x	T3-1	25	5	30	91.9025	yen	guineapig-488
C3-T3-1_029_SIR_ALX-1.dv	EST_4x	T3-1	36	4	40	164.749	yen	guineapig-488
C3-T3-1_031_SIR_ALX-1.dv	EST_4x	T3-1	9	5	14	11.901	yen	guineapig-488
C3-cD4-2-1_013_SIR_ALX-2.dv	NEO_4x	cD4-2-1	34	24	58	164.772	otsu	guineapig-488
C3-T3-1_008_SIR_ALX-2.dv	EST_4x	T3-1	22	5	27	42.0453	moments	guineapig-488
C3-T3-1_019_SIR_ALX-2.dv	EST_4x	T3-1	13	6	19	31.5526	otsu	guineapig-488
