# Supplementary material for: Improved synapsis dynamics accompany meiotic stability in Arabidopsis arenosa autotetraploids
Source: Proc Natl Acad Sci U S A. 2025 May 7;122(19):e2420115122. doi: 10.1073/pnas.2420115122 (PMC12088413; doi:10.1073/pnas.2420115122)
Supplement: Supplementary file 6 — Dataset S05 (XLSX) [file pnas.2420115122.sd05.xlsx]

## Sheet: Sheet1
Count data of number of parallel ASY structures
	File: It provides the name of the image file that contains the cell analyzed
	Plant: the ID of the plant analyzed
	Genotype: indicates which genotype or population the analyzed plant belongs
	Image: It provides the image ID number of the cell analyzed. In this case each image corresponds to one single cell.
	parallels: counts of asynaptic parallel structures scored in the corresponding image
File	Plant	Genotype	Image	parallels
cD4-2-1_000	cD4-2-1	NEO_4x	0	0
cD4-2-1_004	cD4-2-1	NEO_4x	4	0
cD4-2-1_005	cD4-2-1	NEO_4x	5	0
cD4-2-1_007	cD4-2-1	NEO_4x	7	0
cD4-2-1_012	cD4-2-1	NEO_4x	12	0
cD4-2-1_019	cD4-2-1	NEO_4x	19	2
cD4-2-1_020	cD4-2-1	NEO_4x	20	0
cD4-2-1_021	cD4-2-1	NEO_4x	21	0
cD4-2-1_022	cD4-2-1	NEO_4x	22	0
cD4-2-1_023	cD4-2-1	NEO_4x	23	4
cD4-2-1_024	cD4-2-1	NEO_4x	24	0
cD4-2-1_025	cD4-2-1	NEO_4x	25	0
cD4-2-1_026	cD4-2-1	NEO_4x	26	0
cSN-1_005	cSN-1	NEO_4x	5	2
cSN-1_016	cSN-1	NEO_4x	16	0
cSN-1_019	cSN-1	NEO_4x	19	3
cSN-1_022	cSN-1	NEO_4x	22	1
cSN-1_023	cSN-1	NEO_4x	23	4
cSN-1_036	cSN-1	NEO_4x	36	1
cSN-1_038	cSN-1	NEO_4x	38	0
cSN-1_045	cSN-1	NEO_4x	45	5
cSN-1_047	cSN-1	NEO_4x	47	0
cSN-2_002	cSN-1	NEO_4x	2	1
cSN-2_004	cSN-1	NEO_4x	4	0
cSN-2_007	cSN-1	NEO_4x	7	2
cSN-2_009	cSN-1	NEO_4x	9	1
cSN-2_010	cSN-1	NEO_4x	10	0
cSN-2_012	cSN-1	NEO_4x	12	0
cSN-2_015	cSN-1	NEO_4x	15	0
cSN-2_017	cSN-1	NEO_4x	17	3
cSN-2_020	cSN-1	NEO_4x	20	0
cSN-2_023	cSN-1	NEO_4x	23	0
cSN-2_030	cSN-1	NEO_4x	30	0
cSN-2_032	cSN-1	NEO_4x	32	2
cSN-2_033	cSN-1	NEO_4x	33	0
cSN-2_037	cSN-1	NEO_4x	37	3
cSN-2_038	cSN-1	NEO_4x	38	1
cSN-2_040	cSN-1	NEO_4x	40	1
cSN-2_044	cSN-1	NEO_4x	44	1
cSN-2_046	cSN-1	NEO_4x	46	0
cSN-2_047	cSN-1	NEO_4x	47	0
cSN-2_058	cSN-1	NEO_4x	58	0
D1-5_09	D1-5	DIP_2x	9	1
D1-5_22	D1-5	DIP_2x	22	4
D2-1_010	D1-5	DIP_2x	10	1
F1_027	F1	HYB_4x	27	0
F1-2_005	F1-2	HYB_4x	5	0
F1-2_009	F1-2	HYB_4x	9	1
F1-2_018	F1-2	HYB_4x	18	0
F1-2_019	F1-2	HYB_4x	19	1
F1-2_023	F1-2	HYB_4x	23	1
F1-3_012	F1-3	HYB_4x	12	0
F1-3_013	F1-3	HYB_4x	13	7
F1-3_015	F1-3	HYB_4x	15	12
F3-3_Slide2_002	F1-3	HYB_4x	2	5
F3-3_Slide2_003	F1-3	HYB_4x	3	2
F3-3_Slide2_005	F1-3	HYB_4x	5	0
F3-3_Slide2_010	F1-3	HYB_4x	10	1
F3-3_Slide2_012	F1-3	HYB_4x	12	4
F3-3_Slide2_013	F1-3	HYB_4x	13	0
F3-3_Slide2_017	F1-3	HYB_4x	17	4
F3-3_Slide2_018	F1-3	HYB_4x	18	6
F3-3_Slide3_002	F1-3	HYB_4x	2	0
F3-3_Slide3_008	F1-3	HYB_4x	8	2
F3-3_Slide3_009	F1-3	HYB_4x	9	1
F3-3_Slide3_015	F1-3	HYB_4x	15	2
F3-3_Slide3_016	F1-3	HYB_4x	16	2
F3-3_Slide3_024	F1-3	HYB_4x	24	5
F3-3_Slide3_030	F1-3	HYB_4x	30	3
F3-3_Slide3_032	F1-3	HYB_4x	32	4
F3-3_Slide3_033	F1-3	HYB_4x	33	2
H4-10_003	H4	HYB_4x	3	7
H4-10_028	H4	HYB_4x	28	2
H4-10_032	H4	HYB_4x	32	3
H4-10_041	H4	HYB_4x	41	3
H4-10_051	H4	HYB_4x	51	0
H4-10_053	H4	HYB_4x	53	5
H4-10_066	H4	HYB_4x	66	2
H4-10_074	H4	HYB_4x	74	6
H4-10_075	H4	HYB_4x	75	6
H4-10_076	H4	HYB_4x	76	7
N2-9_05	N2	NEO_4x	5	1
N3-12_01	N3	NEO_4x	1	0
N3-12_02	N3	NEO_4x	2	0
N3-12_03	N3	NEO_4x	3	0
N3-12_04	N3	NEO_4x	4	1
N3-13_10	N3	NEO_4x	10	0
N3-13_21	N3	NEO_4x	21	3
N3-13_26	N3	NEO_4x	26	1
N3-13_37	N3	NEO_4x	37	0
N3-13_38	N3	NEO_4x	38	2
N3-13_45	N3	NEO_4x	45	0
N3-13_52	N3	NEO_4x	52	5
N3-13_53	N3	NEO_4x	53	1
N3-13_56	N3	NEO_4x	56	5
N3-13_58	N3	NEO_4x	58	5
N3-13_59	N3	NEO_4x	59	2
SNO-1_04	SNO-1	DIP_2x	4	0
SNO-1_13	SNO-1	DIP_2x	13	1
SNO-1_18	SNO-1	DIP_2x	18	1
SNO-1_22	SNO-1	DIP_2x	22	1
SNO-4_04	SNO-4	DIP_2x	4	2
SNO-4_12	SNO-4	DIP_2x	12	5
SNO-4_18	SNO-4	DIP_2x	18	10
SNO-4_38	SNO-4	DIP_2x	38	13
SNO-4_41	SNO-4	DIP_2x	41	7
SNO-4_54	SNO-4	DIP_2x	54	8
T1-5_slide1_002	T1-5	EST_4x	2	8
T1-5_slide1_008	T1-5	EST_4x	8	10
T1-5_slide1_012	T1-5	EST_4x	12	1
T1-5_slide1_028	T1-5	EST_4x	28	0
T1-5_slide1_031	T1-5	EST_4x	31	11
T1-5_slide1_036	T1-5	EST_4x	36	22
T2-4-4_003	T2-4-4	EST_4x	3	0
T2-4-4_004	T2-4-4	EST_4x	4	0
T2-4-4_005	T2-4-4	EST_4x	5	3
T2-4-4_006	T2-4-4	EST_4x	6	0
T2-4-4_007	T2-4-4	EST_4x	7	8
T2-4-4_008	T2-4-4	EST_4x	8	2
T2-4-4_009	T2-4-4	EST_4x	9	0
T3-1_013	T3-1	EST_4x	13	2
T3-1_030	T3-1	EST_4x	30	0
