# Supplementary material for: Improved synapsis dynamics accompany meiotic stability in Arabidopsis arenosa autotetraploids
Source: Proc Natl Acad Sci U S A. 2025 May 7;122(19):e2420115122. doi: 10.1073/pnas.2420115122 (PMC12088413; doi:10.1073/pnas.2420115122)
Supplement: Supplementary file 7 — Dataset S06 (XLSX) [file pnas.2420115122.sd06.xlsx]

## Sheet: Sheet1
Statistical test: These are details of statistical tests. Each entry (row) provides information about one statistical test. All the p-values adjustments were done using Holm-Bonferroni method.
	Compared trait: describes the phenotype that is compared
	Comparison/Analysis: It states the compared groups which mght be diffeerent genotypes or different traits or statistical hypotheses
	Test: indicates the statistical test performed
	adjusted p value: indicates the resulting adjusted p-value of the statististical test.
	Model name (in S7): When applicable, it specifies the given name of the statistical model. Further details about the model are provided in Supporting Dataset S8.
	Model family (in S7): when applicable, it specifies used the distribution of the residulas (or the family) used for the dajusted model. Further details about the model are provided in Supporting Dataset S8.
	Model number (in S7): When applicable it specifies the ID number given for the model used. Further details about the model are provided in Supporting Dataset S8.
Compared trait	Comparison/Analysis	Test	adjusted p value	Model name (in S7)	Model family (in S7)	Model number (in S7)
Quadrivalent count	NEO-4X vs. HYB-4X	Wald's test	0.0041	Quadrivalent count	negative binomial-GLMM	9
Quadrivalent count	NEO-4X vs. EST-4X	Wald's test	<0.0001	Quadrivalent count	negative binomial-GLMM	9
Quadrivalent count	HYB-4X vs. EST-4X	Wald's test	<0.0001	Quadrivalent count	negative binomial-GLMM	9
Univalent Count	NEO-4X vs. HYB-4X	Wald's test	0.0031	Univalent Count	Poisson-GLMM	15
Univalent Count	NEO-4X vs. EST-4X	Wald's test	<0.0001	Univalent Count	Poisson-GLMM	15
Univalent Count	HYB-4X vs. EST-4X	Wald's test	0.1356	Univalent Count	Poisson-GLMM	15
Late porphase I HEI10 focus count	All genotypes	Kruskall-Wallis	<0.0001	n.a.	n.a.	n.a.
Late porphase I HEI10 focus count	doubled2X vs. NEO-4X	Dunnett's test	0.0517	n.a.	n.a.	n.a.
Late porphase I HEI10 focus count	doubled2X vs. HYB-4X	Dunnett's test	<0.0001	n.a.	n.a.	n.a.
Late porphase I HEI10 focus count	doubled2X vs. EST-4X	Dunnett's test	<0.0001	n.a.	n.a.	n.a.
Late porphase I HEI10 focus count	NEO-4X vs. HYB-4X	Dunnett's test	<0.0001	n.a.	n.a.	n.a.
Late porphase I HEI10 focus count	NEO-4X vs. EST-4X	Dunnett's test	<0.0001	n.a.	n.a.	n.a.
Late porphase I HEI10 focus count	HYB-4X vs. EST-4X	Dunnett's test	<0.0001	n.a.	n.a.	n.a.
Late porphase I HEI10 focus count	detected foci vs. expected crossovers in 2X	t-test	0.452	n.a.	n.a.	n.a.
Late porphase I HEI10 focus count	detected foci vs. expected crossovers in NEO-4X	t-test	0.07	n.a.	n.a.	n.a.
Late porphase I HEI10 focus count	detected foci vs. expected crossovers in HYB-4X	t-test	0.817	n.a.	n.a.	n.a.
Late porphase I HEI10 focus count	detected foci vs. expected crossovers in EST-4X	Mann-Withney	0.452	n.a.	n.a.	n.a.
Microns of ASY1 when HEI10 accumulation = 12%	doubled2X vs. NEO-4X	Wald's test	0.0012	Asynapsis decay with HEI10 accumulation	Gamma-GLMM	24
Microns of ASY1 when HEI10 accumulation = 12%	doubled2X vs. HYB-4X	Wald's test	0.1881	Asynapsis decay with HEI10 accumulation	Gamma-GLMM	24
Microns of ASY1 when HEI10 accumulation = 12%	doubled2X vs. EST-4X	Wald's test	0.0024	Asynapsis decay with HEI10 accumulation	Gamma-GLMM	24
Microns of ASY1 when HEI10 accumulation = 12%	NEO-4X vs. HYB-4X	Wald's test	<0.0001	Asynapsis decay with HEI10 accumulation	Gamma-GLMM	24
Microns of ASY1 when HEI10 accumulation = 12%	NEO-4X vs. EST-4X	Wald's test	<0.0001	Asynapsis decay with HEI10 accumulation	Gamma-GLMM	24
Microns of ASY1 when HEI10 accumulation = 12%	HYB-4X vs. EST-4X	Wald's test	0.0512	Asynapsis decay with HEI10 accumulation	Gamma-GLMM	24
ASY1 decay exponent coeficient	Decay = 0 in 2X	Wald's test	<0.0001	Asynapsis decay with HEI10 accumulation	Gamma-GLMM	24
ASY1 decay exponent coeficient	Decay = 0 in 2X	Wald's test	0.8	Asynapsis decay with HEI10 accumulation	Gamma-GLMM	24
ASY1 decay exponent coeficient	Decay = 0 in 2X	Wald's test	<0.0001	Asynapsis decay with HEI10 accumulation	Gamma-GLMM	24
ASY1 decay exponent coeficient	Decay = 0 in 2X	Wald's test	<0.0001	Asynapsis decay with HEI10 accumulation	Gamma-GLMM	24
ASY1 decay exponent coeficient	doubled2X vs. NEO-4X	Wald's test	0.0006	Asynapsis decay with HEI10 accumulation	Gamma-GLMM	24
ASY1 decay exponent coeficient	doubled2X vs. HYB-4X	Wald's test	0.0658	Asynapsis decay with HEI10 accumulation	Gamma-GLMM	24
ASY1 decay exponent coeficient	doubled2X vs. EST-4X	Wald's test	0.2485	Asynapsis decay with HEI10 accumulation	Gamma-GLMM	24
ASY1 decay exponent coeficient	NEO-4X vs. HYB-4X	Wald's test	0.0254	Asynapsis decay with HEI10 accumulation	Gamma-GLMM	24
ASY1 decay exponent coeficient	NEO-4X vs. EST-4X	Wald's test	0.0006	Asynapsis decay with HEI10 accumulation	Gamma-GLMM	24
ASY1 decay exponent coeficient	HYB-4X vs. EST-4X	Wald's test	0.2437	Asynapsis decay with HEI10 accumulation	Gamma-GLMM	24
ASY1 decay exponent coeficient	Decay = 0 in 2X	Wald's test	0.987	Late asynapsis decay with HEI10 accumulation	Gamma-GLMM	29
ASY1 decay exponent coeficient	Decay = 0 in 2X	Wald's test	0.753	Late asynapsis decay with HEI10 accumulation	Gamma-GLMM	29
ASY1 decay exponent coeficient	Decay = 0 in 2X	Wald's test	0.12	Late asynapsis decay with HEI10 accumulation	Gamma-GLMM	29
ASY1 decay exponent coeficient	Decay = 0 in 2X	Wald's test	0.414	Late asynapsis decay with HEI10 accumulation	Gamma-GLMM	29
Microns of ASY1 when HEI10 accumulation = 49%	doubled2X vs. NEO-4X	Wald's test	<0.0001	Late asynapsis decay with HEI10 accumulation	Gamma-GLMM	29
Microns of ASY1 when HEI10 accumulation = 49%	doubled2X vs. HYB-4X	Wald's test	0.0141	Late asynapsis decay with HEI10 accumulation	Gamma-GLMM	29
Microns of ASY1 when HEI10 accumulation = 49%	doubled2X vs. EST-4X	Wald's test	0.7669	Late asynapsis decay with HEI10 accumulation	Gamma-GLMM	29
Microns of ASY1 when HEI10 accumulation = 49%	NEO-4X vs. HYB-4X	Wald's test	<0.0001	Late asynapsis decay with HEI10 accumulation	Gamma-GLMM	29
Microns of ASY1 when HEI10 accumulation = 49%	NEO-4X vs. EST-4X	Wald's test	<0.0001	Late asynapsis decay with HEI10 accumulation	Gamma-GLMM	29
Microns of ASY1 when HEI10 accumulation = 49%	HYB-4X vs. EST-4X	Wald's test	0.006	Late asynapsis decay with HEI10 accumulation	Gamma-GLMM	29
Crossover increase coeficient	Increasse coefiecient = 0	Wald's test	0.0359	Crossover count increase with asynapsis	Gamma-GLMM	34
Crossover count	Cells with extensive asynapsis vs. Cells without extensive asynapsis	Wald's test	<0.0001	Effect of extensive asynapsis on crossover number	Poisson-GLM	40
ASY1 decay coeficient	Colchicine-tretaed NEOs vs. Colchicine-free NEOs	Wald's test	0.989	Effect of colchicine on NEO-4X behaviour	Gamma-GLMM	41
Microns of ASY1 when HEI10 accumulation = 12%	Colchicine-tretaed NEOs vs. Colchicine-free NEOs	Wald's test	0.593	Effect of colchicine on NEO-4X behaviour	Gamma-GLMM	41
Initial number of SIS when ZYP1=0	NEO-4X vs. EST-4X	Wald's test	0.43	Dynamics of synapsis initiation	negative binomial-GLMM	47
ZYP1 exponent coeficient	NEO-4X vs. EST-4X	Wald's test	0.13	Dynamics of synapsis initiation	negative binomial-GLMM	47
Initial number of SES when ZYP1=0	NEO-4X vs. EST-4X	Wald's test	0.0002	Dynamics of synapsis elongation	Poisson-GLMM	49
ZYP1 length slope	NEO-4X vs. EST-4X	Wald's test	0.0038	Dynamics of synapsis elongation	Poisson-GLMM	49
Parallel counts when ASY1 length = 100 microns	doubled2X vs. NEO-4X	Wald's test	0.0052	Dynamics of parallel appearance	negative binomial-GLMM	54
Parallel counts when ASY1 length = 100 microns	doubled2X vs. HYB-4X	Wald's test	0.762	Dynamics of parallel appearance	negative binomial-GLMM	54
Parallel counts when ASY1 length = 100 microns	doubled2X vs. EST-4X	Wald's test	0.6556	Dynamics of parallel appearance	negative binomial-GLMM	54
Parallel counts when ASY1 length = 100 microns	NEO-4X vs. HYB-4X	Wald's test	0.009	Dynamics of parallel appearance	negative binomial-GLMM	54
Parallel counts when ASY1 length = 100 microns	NEO-4X vs. EST-4X	Wald's test	0.0001	Dynamics of parallel appearance	negative binomial-GLMM	54
Parallel counts when ASY1 length = 100 microns	HYB-4X vs. EST-4X	Wald's test	0.5428	Dynamics of parallel appearance	negative binomial-GLMM	54
