# Supplementary material for: Improved synapsis dynamics accompany meiotic stability in Arabidopsis arenosa autotetraploids
Source: Proc Natl Acad Sci U S A. 2025 May 7;122(19):e2420115122. doi: 10.1073/pnas.2420115122 (PMC12088413; doi:10.1073/pnas.2420115122)
Supplement: Supplementary file 8 — Dataset S07 (XLSX) [file pnas.2420115122.sd07.xlsx]

## Sheet: Sheet1
Details of regresion models. Details on the modeling approach can be found in the Appendix. Missing values correspond to tests and parameters that were not found in models that were already known not to be among the optimal ones.
	zi term: indicates whether the formula contains a zero-inflation term. Calculated using the Perfocmance R package.
	AIC: Akaike's information criterion, it is a metric that balances model accuracy with simplicity. Lower AIC values indicate better performance. Calculated using the Perfocmance R package.
	BIC: Baysian information criterion, it is a metric that balances model accuracy with simplicity (BIC penalyzes more the model complexity than AIC). Lower BIC values indicate better performance. Calculated using the Perfocmance R package.
	R2(cond.): Conditional R2 considers both fixed and random effects (See Material and Methods and Appendix). Note that R2 interpretation in GLM and GLMM is more complex than in linear models. Calculated using the Perfocmance R package.
	R2 (marg.): Marginal R2 considers only fixed effects (See Material and Methods and Appendix). Note that R2 interpretation in GLM and GLMM is more complex than in linear models. Calculated using the Perfocmance R package.
	normality: indicates if the residuals from the model passed the Kolmogorov-Smirnov test using the DHARMa R package.
	dispersion. Indicates if the residuals passed a dispersion test using the DHARMa R package. When failed, it is indicated if it is due to over- or under-dispersion.
	outliers: Indicates if the residuals passed a test for excess of outliers performed with the DHARMa R package.
	variance: indicates the result from assestment of the residuals with multiple test performed by the DHARMa R package to determine if there is homogeneity in the variance of the residuals.
	pattern: indicates the result of visual assesment of residuals DHARMa plot to determine if there is any obvious pattern, which is an indication that the model could have some issues.
	zero-inlfation: Indicates if the model passed a zero-inflation test performed with the DHARMa package.
	colinarity : Indicates if the model passed the assesment of colinality between variables using the DHARMa package. Only low levels of colinality (according to DHARMa package) were considered acceptable.
	singularity: it indicates if it passed a singularity test. Singularity is a very strong indication of either colinearity or that there is an overfit issue. We outright discareded any model with overfit issues.
Model number	Model name	Formula (Wilkinson-Rogers notation)	Family	link function	zi term	AIC	BIC	R2(cond.)	R2 (marg.)	normality	dispersion	outliers	variance	pattern	zero-inlfation	colinarity	singularity	comment
1	quadrivalent count	quadrivalents ~ genotype *(1|plant)	Poisson	log	no	1495.5	1512.1	0.468	0.426
2	quadrivalent count	quadrivalents ~ genotype *(1|plant)	Poisson	log	yes	1483.2	1503.9	0.478	0.441	pass	pass	pass	pass	n.a.	pass	pass	pass	within-group deviations from uniformity in scorability classes
3	quadrivalent count	quadrivalents ~ genotype *(1|plant)	neg. binomial	log	no	1493.4	1514.1	0.444	0.412
4	quadrivalent count	quadrivalents ~ genotype *(1|plant)	neg. binomial	log	yes	1485.2	1510.1	0.472	0.437
5	quadrivalent count	quadrivalents ~ genotype *(1|plant:scorability)	poisson	log	yes	1483.5	1504.2	0.442	0.39
6	quadrivalent count	quadrivalents ~ genotype *(1|plant:scorability)	neg. binomial	log	no	1491.7	1512.4	0.434	0.361
7	quadrivalent count	quadrivalents ~ genotype *(1|scorability)	Poisson	log	no	1501.7	1518.3	0.483	0.479
8	quadrivalent count	quadrivalents ~ genotype *(1|scorability)	Poisson	log	yes	1488.4	1509.1	n.a.	0.556
9	quadrivalent count	quadrivalents ~ genotype *(1|scorability)	neg. binomial	log	no	1497.1	1517.8	0.448	0.446	pass	pass	pass	pass	n.a.	pass	pass	pass	best fit
10	quadrivalent count	quadrivalents ~ genotype *(1|scorability	neg. binomial	log	yes	1490.4	1515.2	n.a.	0.52
11	univalent count	univalents ~ genotype *(1|plant)	Poisson	log	no	812.1	828.7	0.412	0.363
12	univalent count	univalents ~ genotype *(1|plant)	Poisson	log	yes	795.7	816.4	0.433	0.386
13	univalent count	univalents ~ genotype *(1|plant)	neg. binomial	log	no	776	796.7	0.381	0.349
14	univalent count	univalents ~ genotype *(1|plant)	neg. binomial	log	yes	778	802.9	0.331	0.303
15	univalent count	univalents ~ genotype *(1|plant:scorability)	poisson	log	yes	791.9	812.6	0.473	0.405	pass	pass	pass	pass	n.a.	pass	pass	pass	best fit
16	univalent count	univalents ~ genotype *(1|plant:scorability)	neg. binomial	log	no	775.8	796.6	0.397	0.36
17	univalent count	univalents ~ genotype *(1|scorability)	Poisson	log	no	829.2	845.8		0.438
18	univalent count	univalents ~ genotype *(1|scorability)	Poisson	log	yes	807.5	828.3	0.677	0.671	pass	fail, overdisp.	fail	pass	n.a.	pass	pass	pass	within-group deviations from uniformity in genotypes
19	univalent count	univalents ~ genotype *(1|scorability)	neg. binomial	log	no	780.2	800.9		0.386
20	univalent count	univalents ~ genotype *(1|scorability	neg. binomial	log	yes	782.2	807		0.363
21	Asynapsis decay with HEI10 accumulation	ASY1 ~ accumulation * Genotype	Gamma	log	no	3288	3323.1		0.868	pass	fail, underdisp.	pass	fail	pass	pass	pass	pass
22	Asynapsis decay with HEI10 accumulation	ASY1 ~ accumulation * Genotype * (1|Plant_name)	Gamma	log	no	3262.6	3301.5	0.66	0.618	pass	pass	fail	fail	pass	pass	pass	pass	within-group deviations from uniformity in one genotype
23	Asynapsis decay with HEI10 accumulation	ASY1 ~ accumulation * Genotype * (1|Genotype)	Gamma	log	no	3290	3329		0.633
24	Asynapsis decay with HEI10 accumulation	ASY1 ~ accumulation * Genotype * (1|Genotype:Plant_name)	Gamma	log	no	3262.6	3301.5	0.66	0.618	pass	pass	pass	fail	pass	pass	pass	pass	best fit
25	Asynapsis decay with HEI10 accumulation	ASY1 ~ accumulation * Genotype	gaussian	logit	no	4429.7	4464.7		0.457
26	Asynapsis decay with HEI10 accumulation	ASY1 ~ accumulation * Genotype * (1|Plant_name)	gaussian	logit	no	4391.7	4430.6		0.547
27	Asynapsis decay with HEI10 accumulation	ASY1 ~ accumulation * Genotype * (1|Genotype)	gaussian	logit	no	4431.7	4470.6		0.458
28	Asynapsis decay with HEI10 accumulation	ASY1 ~ accumulation * Genotype * (1|Genotype:Plant_name)	gaussian	logit	no	4391.7	4430.6		0.547
29	Late asynapsis decay with HEI10 accumulation	ASY1 ~ accumulation * Genotype * (1|Genotype:Plant_name)	Gamma	log	no	723.718	737.937	0.849	0.804
30	Crossover count increase with asynapsis	count ~ ASY1 * (1|Genotype:Plant_name)	poisson	log	no	367.7	374.2	0.264	0.255	pass	pass	pass	fail	pass	pass	pass	pass
31	Crossover count increase with asynapsis	count ~ ASY1 * (1|Genotype:Plant_name)	neg. binomial	log	no	369.7	378.4	0.264	0.255	pass	pass	pass	fail	pass	pass	pass	pass
32	Crossover count increase with asynapsis	count ~ log (ASY1+1) * (1|Genotype:Plant_name)	poisson	log	no	360.6	367.1		0.344	pass	pass	pass	pass	pass	pass	pass	fail
33	Crossover count increase with asynapsis	count ~ log (ASY1+1) * (1|Genotype:Plant_name)	neg. binomial	log	no	362.6	371.3		0.344	pass	pass	pass	pass	pass	pass	pass	fail
34	Crossover count increase with asynapsis	count ~ log (ASY1+1)	poisson	log	no	358.6	362.9		0.608	pass	pass	pass	pass	pass	pass	pass	pass	best fit
35	Crossover count increase with asynapsis	count ~ log (ASY1+1)	neg. binomial	log	no	360.6	367.1		0.608	pass	pass	pass	fail	pass	pass	pass	pass
36	Effect of extensive asynapsis on crossover number	Count ~ extasy * (1|Genotype:Plant_name)	Poisson	log	no	365.9	372.5		0.316	pass	pass	pass	fail	n.a.	pass	pass	fail	overfit; it can't be used
37	Effect of extensive asynapsis on crossover number	count ~ extasy * (1|Genotype:Plant_name)	neg. binomial	log	no				0.316
38	Effect of extensive asynapsis on crossover number	count ~ extasy * (1|Plant_name)	Poisson	log	no	365.9	372.5		0.316	pass	pass	pass	fail	n.a.	pass	pass	fail	overfit; it can't be used
39	Effect of extensive asynapsis on crossover number	count ~ extasy * (1|Genotype)	Poisson	log	no	365.9	372.5		0.315	pass	pass	pass	fail	n.a.	pass	pass	fail	overfit; it can't be used
40	Effect of extensive asynapsis on crossover number	count ~ extasy	Poisson	log	no	363.9	368.3		0.538	pass	pass	pass	fail	n.a.	pass	pass	pass	best fit
41	Effect of colchicine on NEO-4X behaviour	ASY1 ~ accumulation * colchicine * (1|Plant_name)	Gamma	log	no	1567.63	1584.5	0.142	0.019	pass	pass	pass	fail	pass	pass	pass	pass	within-group deviations from uniformity in one plant
42	Dynamics of synapsis initiation	SIS ~ Length * Genotype	gaussian	identity	no	288	296.2		0
43	Dynamics of synapsis initiation	SIS ~ Length * Genotype	Poisson	identity	no	413.1	419.7		0.374	fail	fail	fail	fail	pass	pass	pass	pass
44	Dynamics of synapsis initiation	SIS ~ Length * Genotype	neg. binomial	identity	no	270.5	278.7		0.098
45	Dynamics of synapsis initiation	SIS ~ Length * Genotype	gaussian	logit	no	288	296.2		0
46	Dynamics of synapsis initiation	SIS ~ Length * Genotype	Poisson	log	no	410.2	416.7		0.42	fail	fail	fail	fail	pass	pass	pass	pass
47	Dynamics of synapsis initiation	SIS ~ Length * Genotype	neg. binomial	log	no	270.3	278.5		0.107	pass	pass	pass	pass	pass	pass	pass	pass	best fit
48	Dynamics of synapsis elongation	SES ~ Length * Genotype	gaussian	identity	no	252.1	260.3		0.738
49	Dynamics of synapsis elongation	SES ~ Length * Genotype	Poisson	identity	no	246.5	260.3		0.989	pass	pass	pass	pass	pass	pass	pass	pass	best fit
50	Dynamics of synapsis elongation	SES ~ Length * Genotype	neg. binomial	identity	no	247.7	253		0.981
51	Dynamics of synapsis elongation	SES ~ Length * Genotype	gaussian	logit	no	252.1	255.9		0.738
52	Dynamics of synapsis elongation	SES ~ Length * Genotype	Poisson	log	no	258.8	260.3		0.983
53	Dynamics of synapsis elongation	SES ~ Length * Genotype	neg. binomial	log	no	258.2	265.4		0.953
54	Dynamics of parallel appearance	parallels ~ ASY1 * Genotype * (1|Genotype: Plant)	neg. binomial	log	no	378.3	405.3	0.669	0.634	pass	pass	pass	pass	pass	pass	pass	pass	best fit
55	Dynamics of parallel appearance	parallels ~ ASY1 * Genotype * (1|Genotype: Plant)	neg. binomial	log	yes	379.4	409.1	0.553	0.534
56	Dynamics of parallel appearance	parallels ~ ASY1 * Genotype * (1|Genotype: Plant)	Poisson	log	no	383.7	408	0.7	0.604	pass	pass	pass	fail	pass	pass	pass	pass
57	Dynamics of parallel appearance	parallels ~ ASY1 * Genotype * (1|Genotype: Plant)	Poisson	log	yes	380.6	407.6	0.663	0.611
